# Supplementary material for: Impact of Intermittent Fasting and Dietary Restriction on Redox State, Energetic Metabolism, and Liver Injury in Common Bile Duct Ligation Model
Source: Antioxidants (Basel). 2024 Jul 12;13(7):835. doi: 10.3390/antiox13070835 (PMC11273810; doi:10.3390/antiox13070835)
Supplement: Supplementary file 1 [file antioxidants-13-00835-s001.zip]

Archive with 1 entries (1 files):
- antioxidants-3083149-supplementary.pdf
